# Supplementary material for: Environmental Dissemination of Antimicrobial Resistance: A Resistome-Based Comparison of Hospital and Community Wastewater Sources
Source: Antibiotics (Basel). 2026 Jan 19;15(1):99. doi: 10.3390/antibiotics15010099 (PMC12838039; doi:10.3390/antibiotics15010099)
Supplement: Supplementary file 1 [file antibiotics-15-00099-s001.zip]

Archive with 2 entries (2 files):
- Supplemental Figures.pdf
- Supplemental Tables_Antibiotics.pdf
